# Supplementary material for: Hybrid operating rooms and the risk of postoperative hypothermia in pregnant women with placenta previa: A retrospective cohort study
Source: PLoS One. 2024 Jun 25;19(6):e0305951. doi: 10.1371/journal.pone.0305951 (PMC11198747; doi:10.1371/journal.pone.0305951)
Supplement: S1 Dataset — (XLSX) [file pone.0305951.s003.xlsx]

## Sheet: Data_R1
group	accreta	age	ht	wt	bmi	op_dur	GA	crystalloid	colloid	fluid	bleeding	rbc	ffp	plt	intraop_trans	pre_temp	post_temp	post_hypothermia	PACU_stay	POD	prev_csec (0:none)	preeclampsia(0:no, 1:yes)	hypothyroidism(0:no, 1:yes)	hyperthyroidism(0:no, 1:yes)	dm(0:no, 1:yes)	hypertensive(0:no, 1:yes)	thyroid(0:no, 1:yes)	in_hospital_complication(0:no, 1:yes)	complication
1	1	31	162	71	27.1	95	36	2000	0	2000	650	0	0	0	0	37	35.8	1	55	4	0	0	0	0	0	0	0	0	0
1	0	36	163	72.8	27.4	60	38	1100	0	1100	650	0	0	0	0	37	36	0	35	4	1	0	0	0	0	0	0	0	0
1	0	38	160	66.7	26.1	70	35	1500	500	2000	750	0	0	0	0	36.8	35.5	1	40	4	0	0	0	0	0	0	0	0	0
0	1	42	160.6	63.5	24.6	80	36	400	0	400	1000	0	0	0	0	36.9	35.5	1	48	4	0	0	0	0	0	0	0	0	0
0	1	33	161.5	60	23	57	37	800	0	800	750	0	0	0	0	36.5	36.3	0	28	4	0	0	0	0	0	0	0	0	0
1	0	39	157	65	26.4	75	35	850	200	1050	1100	0	0	0	0	36.9	36.5	0	23	4	0	1	1	0	1	1	1	0	0
1	0	39	154	69	29.1	75	36	1700	500	2200	750	0	0	0	0	36.8	36.2	0	20	4	0	0	0	0	0	0	0	0	0
1	0	37	167	94	33.7	75	37	1200	0	1200	550	0	0	0	0	36.6	35.8	1	30	4	1	0	0	0	0	0	0	0	0
1	2	38	158	53	21.2	145	34	2000	1000	3000	2400	3	2	0	5	36.9	35.7	1	30	4	2	0	0	0	0	0	0	0	0
1	0	40	160.9	87.4	33.8	77	36	1200	500	1700	1000	0	0	0	0	36.9	36.3	0	20	4	1	0	0	0	0	0	0	0	0
0	0	32	159.7	51.8	20.3	61	38	800	0	800	700	0	0	0	0	36.6	36.3	0	27	4	0	0	0	0	0	0	0	0	0
0	1	38	168	74.7	26.5	63	36	1200	0	1200	800	0	0	0	0	37.3	36.4	0	35	4	0	0	0	0	1	0	0	0	0
0	0	38	166.2	59.5	21.5	83	37	500	0	500	850	1	0	0	1	37	36	0	37	4	0	0	0	1	0	0	1	0	0
1	0	41	159	56.2	22.2	110	35	1200	0	1200	700	0	0	0	0	37	35.5	1	65	4	0	0	0	0	0	0	0	0	0
1	2	30	159	61.5	24.3	131	35	1000	500	1500	1000	1	0	0	1	36.8	36.3	0	33	4	1	0	0	0	0	0	0	0	0
1	0	33	164	66	24.5	70	35	500	0	500	850	1	3	0	4	36.8	36.5	0	20	4	1	0	0	0	0	0	0	0	0
0	0	40	157	69	28	87	35	1200	500	1700	1350	3	1	0	4	36.8	35.8	1	25	5	0	0	0	0	0	0	0	0	0
0	1	31	153	55.5	23.7	64	35	1000	500	1500	900	1	0	0	1	37.1	36.3	0	25	4	0	0	0	0	1	0	0	0	0
1	0	32	169	85	29.8	125	36	2000	0	2000	900	0	0	0	0	36.8	36.3	0	20	4	0	0	0	0	0	0	0	0	0
1	0	30	167.5	104	37.1	93	37	1000	0	1000	650	0	0	0	0	36.8	36.3	0	30	4	0	0	0	0	0	0	0	0	0
1	2	41	162.2	87.6	33.3	155	35	4500	500	5000	5000	10	3	0	13	36.8	35.5	1	60	4	1	0	0	0	0	0	0	0	0
0	0	32	155	80.4	33.5	90	34	1150	750	1900	1000	1	0	0	1	37	36.5	0	30	4	0	0	0	1	0	1	1	0	0
1	2	38	168	82	29.1	155	38	3700	1000	4700	4000	6	1	0	7	36.9	35.5	1	30	5	1	0	0	0	1	0	0	0	0
1	1	41	163.3	63.8	23.9	93	36	1800	0	1800	2000	1	0	0	1	36.8	36.4	0	30	4	1	0	0	0	1	0	0	0	0
1	0	32	176	72	23.2	90	35	1000	0	1000	600	0	0	0	0	36.8	35.9	1	25	4	0	0	0	0	0	0	0	0	0
0	1	33	164	82.41	30.6	87	36	1150	500	1650	1500	1	0	0	1	36.9	36.2	0	22	4	0	0	0	0	0	0	0	0	0
1	0	33	173	77	25.7	80	38	1300	0	1300	725	0	0	0	0	37.1	35.9	1	40	4	1	0	0	0	0	0	0	0	0
1	1	33	159	57	22.5	123	37	1000	200	1200	750	0	0	0	0	36.5	36.5	0	37	4	0	0	0	0	0	0	0	bladder fundus rupture s/p primary suture, pleural effusion s/p lasix	1
0	1	36	159.8	76	29.8	80	37	2000	1000	3000	3000	5	3	0	8	37.4	37.1	0	30	4	2	0	0	0	0	0	0	0	0
0	0	37	167.1	81.35	29.1	83	35	1000	100	1100	675	0	0	0	0	37	36.3	0	38	4	0	0	0	0	0	0	0	0	0
0	0	37	161	70	27	64	33	1300	0	1300	1000	0	0	0	0	37.1	36.1	0	40	4	0	0	1	0	0	0	1	0	0
0	1	24	158	65.8	26.4	76	36	800	0	800	675	0	0	0	0	36.9	36.6	0	20	4	0	0	0	0	0	0	0	0	0
0	1	31	176	89	28.7	70	35	1200	0	1200	750	0	0	0	0	36.9	36.5	0	20	4	1	0	0	0	0	0	0	0	0
1	0	37	167.8	80.85	28.7	125	38	1100	0	1100	600	0	0	0	0	36.8	36.3	0	30	4	0	0	0	0	0	0	0	0	0
0	0	43	166.7	72.1	25.9	65	34	1000	300	1300	750	0	0	0	0	36.8	36.4	0	25	4	0	0	0	0	0	0	0	0	0
0	0	34	163	57.75	21.7	57	37	900	100	1000	850	0	0	0	0	36.9	36.3	0	27	4	0	0	0	0	0	0	0	0	0
1	1	39	149.7	64.3	28.7	110	36	1200	0	1200	650	0	0	0	0	36.5	36.2	0	20	4	0	0	0	0	0	0	0	0	0
1	1	33	162	77.8	29.6	95	38	1000	500	1500	900	1	0	0	1	36.8	36.1	0	30	4	0	0	0	0	0	0	0	0	0
1	1	43	160.2	79.6	31	115	37	1200	500	1700	900	1	0	0	1	37	35.8	1	30	4	1	0	0	0	0	0	0	0	0
1	2	40	165	65	23.9	120	38	2000	0	2000	1750	2	3	0	5	36.6	35.8	1	30	4	0	0	0	0	0	0	0	0	0
1	0	35	164	80.1	29.8	73	36	2000	0	2000	1250	0	0	0	0	37	35.6	1	30	6	0	0	0	0	0	0	0	0	0
1	1	36	170.3	89.7	30.9	137	34	1200	0	1200	1250	2	0	0	2	36.3	36.3	0	29	6	0	0	0	0	0	0	0	fever (bacteremia)	1
1	1	33	158	71	28.4	80	37	800	0	800	850	1	0	0	1	37	35.7	1	35	4	0	0	0	0	0	0	0	0	0
1	0	42	160	70.5	27.5	110	34	1500	0	1500	650	0	0	0	0	36.8	36.2	0	20	4	0	0	0	0	0	0	0	0	0
1	0	37	157.7	62.1	25	104	37	1000	0	1000	1100	1	0	0	1	36.9	36.3	0	37	4	0	0	0	0	0	0	0	0	0
1	1	34	157.4	72.8	29.4	85	37	900	0	900	750	0	0	0	0	36.4	36.5	0	28	4	0	0	0	0	1	0	0	0	0
1	1	37	160	67	26.2	145	37	4500	500	5000	2250	5	3	0	8	37	35.2	1	90	4	0	0	0	0	0	0	0	0	0
1	1	38	162	63.9	24.3	100	33	800	0	800	1100	1	0	0	1	36.8	36.3	0	34	5	0	0	0	0	1	0	0	pleural effusion s/p lasix	1
1	0	32	161.5	69	26.5	105	36	1300	0	1300	750	0	0	0	0	37.1	35.5	1	60	4	0	0	0	0	0	0	0	0	0
0	1	34	159.6	62.4	24.5	87	35	2000	0	2000	1250	2	2	0	4	37.1	36.6	0	25	4	2	0	0	0	0	0	0	0	0
0	1	38	167.4	85.6	30.5	70	37	1200	0	1200	750	2	0	0	2	36.7	36.6	0	20	4	0	0	0	0	1	1	0	0	0
0	1	33	168.9	68.8	24.1	61	35	1300	0	1300	825	1	0	0	1	37.1	36	0	20	4	0	0	0	0	1	0	0	0	0
1	0	29	160	62	24.2	65	37	1500	0	1500	750	0	0	0	0	36.9	36.4	0	20	4	0	0	0	0	0	0	0	0	0
1	2	39	153	63	26.9	85	36	1500	500	2000	1750	3	2	0	5	37	36.1	0	25	4	1	0	0	0	0	0	0	0	0
1	1	30	161.9	59	22.5	120	36	1200	0	1200	650	0	0	0	0	36.8	36.1	0	27	4	0	0	0	0	0	0	0	0	0
1	1	29	146.8	54.3	25.2	70	34	800	0	800	600	0	0	0	0	36.9	36.3	0	20	4	1	0	0	0	0	0	0	0	0
1	0	36	160	68	26.6	95	35	1200	0	1200	800	0	0	0	0	36.8	35.9	1	47	4	0	0	0	0	0	0	0	0	0
1	0	34	165	75	27.5	113	36	2000	500	2500	1000	0	0	0	0	36.9	35.6	1	60	7	0	0	0	0	0	0	0	0	0
1	1	40	162.8	63.5	24	115	35	1300	0	1300	700	0	0	0	0	37	37.3	0	35	4	1	0	0	0	0	0	0	0	0
0	1	33	159	80.5	31.8	85	32	1300	0	1300	1000	0	0	0	0	37.2	36.4	0	22	4	0	0	0	0	0	0	0	0	0
1	3	32	167	97	34.8	208	34	4500	500	5000	4500	7	4	6	11	36.8	35.9	1	50	11	3	0	0	0	0	0	0	bladder rupture s/p repair	1
1	1	30	165.6	64.7	23.6	90	37	1000	0	1000	700	0	0	0	0	36.7	36.3	0	47	4	0	0	0	0	1	0	0	pleural effusion s/p lasix	1
1	0	29	164	84	31.2	95	38	1800	0	1800	750	0	0	0	0	36.9	36.1	0	28	4	0	0	0	0	0	0	0	0	0
1	0	35	159.8	74.5	29.2	115	36	2000	300	2300	1500	2	0	0	2	36.9	36.3	0	20	4	0	0	0	0	1	0	0	0	0
1	0	38	162	64.9	24.7	65	34	1400	0	1400	850	1	0	0	1	36.8	36.9	0	25	4	0	0	0	0	0	0	0	0	0
1	0	39	158	58	23.2	125	35	1000	0	1000	900	1	0	0	1	36.8	35.6	1	60	5	1	0	0	0	0	0	0	0	0
1	0	33	160	74	28.9	85	34	900	0	900	650	0	0	0	0	36.7	35.7	1	50	4	1	0	0	0	1	0	0	0	0
0	0	38	162.2	67	25.5	64	35	1800	0	1800	1000	0	0	0	0	36.7	36.4	0	40	4	0	0	0	0	0	0	0	0	0
0	1	30	176	89	28.7	70	35	1200	0	1200	750	0	0	0	0	36.9	36.5	0	20	4	1	0	0	0	0	0	0	0	0
0	1	31	157.3	59.5	24	56	37	900	0	900	1100	0	0	0	0	37	36.2	0	23	4	0	0	0	0	0	0	0	0	0
1	1	41	170	79	27.3	122	37	700	0	700	650	0	0	0	0	36.4	36.1	0	40	6	0	0	0	0	1	0	0	pleural effusion s/p lasix	1
0	1	31	166	67.95	24.7	67	38	1000	0	1000	900	0	0	0	0	37	36.4	0	23	4	0	0	0	0	0	0	0	0	0
1	0	30	156	60.2	24.7	101	34	1300	500	1800	1400	0	0	0	0	37.2	35.8	1	40	7	2	0	0	0	0	0	0	0	0
0	1	30	160.9	62.3	24.1	71	37	700	500	1200	800	0	0	0	0	37.1	35.5	1	23	4	0	0	0	0	0	0	0	pleural effusion s/p lasix	1
0	1	34	156	68.5	28.1	65	37	1500	0	1500	1250	0	0	0	0	37.7	36.3	0	25	4	0	0	0	0	0	0	0	0	0
0	1	39	166.3	84.5	30.6	90	37	1100	0	1100	750	0	0	0	0	36.7	36.1	0	20	4	0	0	0	0	0	0	0	0	0
0	2	41	155.9	64.8	26.7	180	33	3200	2700	5900	4000	8	3	7	11	37	35.9	1		16	2	0	0	0	1	0	0	bladder rupture s/p repair, fever (UTI)	1
1	1	39	167	71	25.5	90	36	900	0	900	750	0	0	0	0	36.6	36.5	0	24	4	0	0	0	0	1	0	0	0	0
1	2	30	154.4	54.3	22.8	85	37	1100	100	1200	650	0	0	0	0	36.5	35.5	1	39	4	0	0	0	0	0	0	0	0	0
1	0	35	164	66	24.5	75	36	1500	500	2000	1350	2	0	0	2	37.5	35.5	1	45	4	0	0	0	0	0	0	0	0	0
1	1	38	165	64	23.5	90	36	1350	0	1350	800	1	0	0	1	37	36.5	0	22	4	0	0	1	0	0	0	0	0	0
1	1	37	156.1	61.7	25.3	120	36	1800	0	1800	1000	0	0	0	0	37.2	35.8	1	25	4	1	0	0	0	0	0	0	0	0
1	1	32	149.6	51.2	22.9	89	34	1800	0	1800	1000	1	0	0	1	36.5	35.8	1	70	4	0	0	0	0	0	0	0	0	0
1	1	36	170.6	78.65	27	117	35	700	500	1200	1100	1	0	0	1	36.7	36.3	0	25	4	0	0	0	0	0	0	0	pleural effusion s/p lasix	1
1	0	38	153	54.7	23.4	95	35	1400	0	1400	650	0	0	0	0	36.7	35.5	1	25	4	0	0	0	0	0	0	0	0	0
1	0	35	159.3	60	23.6	110	38	1500	0	1500	700	0	0	0	0	36.7	36	0	35	3	0	0	0	0	0	0	0	0	0
1	0	40	161	87	33.6	80	35	1300	0	1300	650	0	0	0	0	36.5	36	0	25	4	0	0	0	0	0	0	0	0	0
1	1	29	157	80	32.5	80	37	1000	0	1000	600	0	0	0	0	36.6	36.6	0	35	4	0	0	0	0	0	0	0	0	0
1	1	37	159	71.4	28.2	110	36	1500	0	1500	750	0	0	0	0	36.7	35.8	1	42	4	0	0	0	0	0	0	0	0	0
1	0	33	150	51.8	23	95	38	1300	300	1600	900	0	0	0	0	36.9	36.3	0	28	4	0	0	1	0	0	0	0	0	0
1	0	33	159	60	23.7	100	36	1000	0	1000	1250	3	0	0	3	37	36	0	25	3	0	0	0	0	0	0	0	0	0
1	0	36	168	66	23.4	150	35	1200	300	1500	700	0	0	0	0	36.7	35.5	1	55	5	0	0	0	0	0	0	0	pleural effusion s/p lasix	1
1	1	31	163.9	62.5	23.3	75	36	900	300	1200	750	0	0	0	0	36.8	36.3	0	34	4	0	0	0	0	0	0	0	0	0
1	0	28	153	74	31.6	95	36	1300	0	1300	750	0	0	0	0	36.9	36.5	0	25	4	0	0	0	0	0	0	0	0	0
1	0	42	152	60	26	105	35	1600	0	1600	750	1	0	0	1	36.9	36.3	0	25	4	1	0	0	0	0	0	0	0	0
1	0	40	165	79.4	29.2	65	36	1200	500	1700	1000	0	0	0	0	36.7	36.7	0	25	4	1	0	0	0	0	0	0	0	0
1	1	31	159.2	58	22.9	88	35	1000	0	1000	925	0	0	0	0	36.4	35.7	1	30	4	0	0	0	0	0	0	0	0	0
1	0	27	168	88	31.2	75	37	800	0	800	550	0	0	0	0	36.5	36.2	0	30	4	0	0	0	0	0	0	0	0	0
1	0	33	158	71	28.4	80	36	2500	500	3000	900	1	0	0	1	36.6	36.2	0	25	4	0	0	0	0	0	0	0	0	0
0	1	33	163	58.9	22.2	88	35	1200	0	1200	850	0	0	0	0	36.8	36.3	0	25	4	0	0	0	0	0	0	0	pleural effusion s/p lasix	1
1	1	39	154	77.3	32.6	119	31	1500	0	1500	900	1	0	0	1	36.6	35.7	1	45	6	0	0	0	0	0	0	0	pleural effusion s/p lasix	1
1	0	37	158	74	29.6	98	35	900	0	900	1100	0	0	0	0	36.8	36	0	35	4	1	0	0	0	0	0	0	0	0
1	1	28	165.7	66.6	24.3	62	36	1300	200	1500	700	0	0	0	0	36.9	35.5	1	40	4	0	0	0	0	0	0	0	0	0
0	1	31	165.9	65.4	23.8	70	37	950	0	950	775	0	0	0	0	36.6	36.3	0	25	4	0	0	0	0	0	0	0	0	0
1	0	31	157	73	29.6	75	34	700	200	900	650	0	0	0	0	36.8	36	0	30	4	0	0	1	0	0	0	1	0	0
0	1	39	161.4	68.85	26.4	77	38	1200	0	1200	900	2	2	0	4	36.9	36	0		4	0	0	0	0	0	0	0	0	0
0	1	34	169.6	80.4	28	80	38	800	0	800	625	0	0	0	0	37.3	36.2	0	25	4	0	0	0	0	0	0	0	0	0
1	1	39	170.2	70.9	24.5	96	37	800	500	1300	950	0	0	0	0	36.8	36	0	27	4	0	0	0	0	0	0	0	0	0
1	0	30	161.8	65.2	24.9	70	36	1200	100	1300	650	0	0	0	0	36.8	35.9	1	30	4	0	0	0	0	0	0	0	0	0
1	0	37	171	77.3	26.4	60	37	1000	500	1500	700	0	0	0	0	36.5	36	0	35	4	0	0	0	0	0	0	0	0	0
0	1	36	159	70.4	27.8	74	37	1000	0	1000	750	0	0	0	0	36.7	36.4	0	23	4	1	0	0	0	0	0	0	0	0
1	1	23	169	68	23.8	150	36	1100	0	1100	750	0	0	0	0	36.8	36.2	0	21	3	0	0	0	0	0	0	0	0	0
1	0	32	161	70.2	27.1	119	36	1500	500	2000	1500	2	0	0	2	37	36.3	0	20	3	1	0	0	0	1	0	0	0	0
1	1	35	160.9	61	23.6	130	35	1300	500	1800	1000	0	0	0	0	36.7	35.6	1	37	4	1	0	0	0	0	0	0	0	0
1	0	35	164	63	23.4	90	36	1200	0	1200	750	0	0	0	0	36.8	35.7	1	40	4	1	0	0	0	1	0	0	0	0
0	1	30	162	73	27.8	92	37	1200	500	1700	1250	2	0	0	2	36.9	35.7	1	40	3	0	0	0	0	0	0	0	0	0
1	1	41	164	94	34.9	135	35	2500	500	3000	1350	2	3	0	5	37	37	0	35	8	1	0	0	0	0	0	0	pulmonary edema s/p lasix	1
0	2	39	159.7	72.9	28.6	90	37	1000	500	1500	2750	4	2	0	6	36.8	35.7	1		4	0	0	0	0	1	0	0	0	0
0	1	26	157.9	57.55	23.1	75	37	800	400	1200	700	0	0	0	0	36.6	35.8	1	25	4	0	0	0	0	0	0	0	0	0
1	0	30	178	70	22.1	135	36	2200	0	2200	750	0	0	0	0	36.7	36	0	25	4	0	0	0	0	0	0	0	0	0
0	0	34	164.5	80.7	29.8	87	37	700	500	1200	950	1	0	0	1	36.8	36.5	0	20	4	0	0	0	0	0	0	0	0	0
1	1	31	157	57	23.1	80	36	1000	0	1000	550	0	0	0	0	36.8	36	0	25	4	0	0	0	0	0	0	0	0	0
0	0	33	163	71.6	26.9	95	35	1300	0	1300	650	0	0	0	0	36.9	36.3	0	28	4	0	0	0	0	0	0	0	0	0
0	0	44	158	73	29.2	100	34	2500	500	3000	3000	4	2	0	6	36.9	36.7	0		4	0	0	0	0	0	0	0	0	0
0	0	35	157	61	24.7	75	37	1300	0	1300	900	1	1	0	2	36.4	35.5	1	30	4	0	0	0	0	0	0	0	0	0
0	2	32	157	85	34.5	213	36	4000	1000	5000	8000	9	5	6	14	36.5	35.5	1		15	2	0	0	0	0	0	0	Bladder rupture s/p repair	1
0	1	29	159.5	57.1	22.4	67	37	1100	0	1100	900	0	0	0	0	36.7	36.3	0	27	4	0	0	0	0	0	0	0	0	0
1	0	39	160	84	32.8	100	34	2000	0	2000	3000	3	3	0	6	37.1	37.1	0		5	0	0	1	0	0	0	1	pulmonary effusion s/p lasix	1
1	1	35	160	64	25	110	34	1000	0	1000	1100	1	0	0	1	36.8	35.8	1	35	4	1	0	1	0	0	0	1	0	0
1	1	37	156	73	30	145	38	1300	500	1800	900	0	0	0	0	36.7	36.5	0	45	4	0	0	1	0	0	0	1	0	0
1	1	35	165	74	27.2	160	37	1500	0	1500	800	1	0	0	1	36.8	35.8	1	32	4	1	0	0	0	0	0	0	0	0
1	1	35	169.3	94	32.8	125	36	1300	500	1800	1750	2	0	0	2	36.7	36.1	0	25	4	1	0	0	0	0	0	0	0	0
1	1	34	158	60	24	105	34	800	0	800	700	0	0	0	0	36.7	36.2	0	30	4	0	0	0	0	0	0	0	0	0
1	1	39	155	70	29.1	75	37	550	250	800	700	0	0	0	0	36.6	35.5	1	40	5	1	0	1	0	0	0	1	0	0
0	0	40	167.6	65.3	23.2	85	35	1050	500	1550	975	0	0	0	0	36.8	35.5	1	40	4	1	0	0	0	0	0	0	0	0
1	1	38	162.8	54.4	20.5	130	36	900	0	900	600	0	0	0	0	36.7	35.7	1	50	4	1	0	0	0	0	0	0	0	0
0	0	35	161.9	64.2	24.5	60	37	700	9	709	600	0	0	0	0	36.9	36	0	20	3	0	0	0	0	0	0	0	0	0
0	1	32	162	63.9	24.3	73	31	950	500	1450	900	0	0	0	0	36.8	36.3	0	30	4	0	0	0	0	0	0	0	pleural effusion s/p lasix	1
1	1	30	170	68.7	23.8	93	37	1600	200	1800	700	0	0	0	0	37	36.1	0	25	3	0	0	0	0	1	0	0	0	0
1	0	38	165	66	24.2	95	35	1000	0	1000	750	0	0	0	0	36.8	36.2	0	20	4	1	0	0	0	0	0	0	0	0
1	1	38	174.8	93.2	30.5	112	36	1000	300	1300	1250	1	0	0	1	36.9	36.3	0	25	4	0	0	0	0	0	0	0	0	0
1	0	39	154.3	73.6	30.9	75	37	1000	200	1200	750	0	0	0	0	36.8	36.4	0	20	4	0	0	0	0	0	0	0	0	0
1	1	32	162.1	73.8	28.1	90	37	1800	300	2100	1000	1	0	0	1	37.2	36.3	0	25	4	0	0	0	0	0	0	0	0	0
1	1	45	155	67.6	28.1	101	36	1100	400	1500	850	0	0	0	0	36.7	36.3	0	25	4	0	0	0	0	1	0	0	0	0
0	1	36	157	63.1	25.6	73	34	750	0	750	650	0	0	0	0	37	36.3	0	20	4	0	1	0	0	0	1	0	0	0
1	1	30	155	55	22.9	90	37	1100	100	1200	1100	1	0	0	1	37.1	36.4	0	35	4	0	0	0	0	0	0	0	0	0
0	1	35	161	76	29.3	57	36	600	0	600	650	0	0	0	0	36.5	36.3	0	65	4	0	0	0	0	0	0	0	0	0
1	0	31	165	67	24.6	88	35	2000	500	2500	500	0	0	0	0	36.8	36	0	20	4	0	0	0	0	0	0	0	0	0
1	0	43	148.9	58.6	26.4	68	36	1300	200	1500	750	0	0	0	0	36.8	36.3	0	25	4	0	0	0	0	0	0	0	0	0
0	0	32	164.6	52.6	19.4	67	33	800	0	800	800	0	0	0	0	37.7	36.3	0	23	4	0	0	0	0	0	0	0	0	0
0	1	30	154	62.1	26.2	80	35	1500	0	1500	1050	1	0	0	1	37.3	37.3	0		3	0	0	0	0	0	0	0	pleural effusion s/p lasix	1
0	1	39	168	77	27.3	94	30	1500	0	1500	1350	1	1	0	2	37	36	0	20	3	1	0	0	0	1	0	0	0	0
1	1	34	156.6	56.9	23.2	95	37	1300	0	1300	600	0	0	0	0	36.3	36	0	25	4	0	0	0	0	0	0	0	0	0
1	1	35	166	93	33.7	105	37	950	250	1200	900	0	0	0	0	36.5	35.7	1	30	4	0	0	0	0	0	0	0	0	0
1	1	37	151.6	67.5	29.4	100	37	900	500	1400	1250	2	0	0	2	36.4	36.2	0	30	4	0	0	0	0	0	0	0	0	0
1	0	29	163	67.8	25.5	90	36	1600	0	1600	750	0	0	0	0	37	37.1	0	35	5	0	0	0	0	0	0	0	0	0
1	1	39	162	64	24.4	105	35	1500	300	1800	850	0	0	0	0	37	35.8	1	55	4	0	0	0	0	1	0	0	0	0
1	1	31	162.7	61.7	23.3	82	36	2000	500	2500	1250	1	0	0	1	37	35.5	1	45	4	1	0	0	0	0	0	0	0	0
0	1	36	163.7	77.6	29	88	35	1900	0	1900	1350	0	0	0	0	36.7	36.3	0	22	4	0	0	1	0	1	0	1	0	0
0	0	33	157	70.6	28.6	57	35	1300	0	1300	900	1	0	0	1	36.8	36	0	35	5	0	0	0	0	0	0	0	0	0
1	1	40	166.7	74.1	26.7	95	37	1200	0	1200	900	0	0	0	0	36.9	36.3	0	30	4	0	0	0	0	0	0	0	0	0
0	1	33	169	66.5	23.3	90	33	1000	500	1500	750	0	0	0	0	37.2	36.5	0	35	4	1	0	0	0	0	0	0	0	0
1	1	31	161	65	25.1	115	35	1000	500	1500	900	1	0	0	1	36.5	36.3	0	35	4	0	0	0	0	0	0	0	0	0
0	1	34	171.1	72.9	24.9	73	36	800	0	800	1250	1	0	0	1	36.6	36	0	25	4	1	0	0	0	0	0	0	0	0
0	0	41	166	60	21.8	100	35	1700	500	2200	1250	1	1	0	2	37	35.5	1	30	5	0	0	0	0	0	0	0	pleural effusion s/p lasix	1
1	1	41	167	57.7	20.7	105	34	1200	0	1200	800	0	0	0	0	36.9	36.4	0	30	4	2	0	0	0	0	0	0	0	0
1	0	36	161	77	29.7	80	36	1500	500	2000	800	1	0	0	1	37	37.1	0	30	5	0	0	0	0	0	0	0	0	0
